# Supplementary material for: Leveraging genetically simple traits to identify small-effect variants for complex phenotypes
Source: BMC Genomics. 2016 Nov 3;17:858. doi: 10.1186/s12864-016-3175-3 (PMC5094043; doi:10.1186/s12864-016-3175-3)
Supplement: Supplementary file 2 — ChiSqTests. This spreadsheet contains chi-squared tests to determine if there is greater overlap than expected by chance between QTL for milk production traits and QTL for milk composition traits. (XLSX 16 kb) [file 12864_2016_3175_MOESM2_ESM.xlsx]

## Sheet: T-tests
A. Detailed chi-squared calculation for FY and Ca conc.
				Observed						Expected				ChiSq		Total	P-value
					QTL	noQTL				QTL	noQTL
				QTL	2.4	7.6	10		QTL	0.199684	9.80032	0.000998422		24.2452	0.494003
				noQTL	197.6	9808.2	10005.8		noQTL	199.8	9806	0.999002		0.0242311	0.000493717
					200	9815.8	10015.8			0.0199684	0.980032					24.7639	6.47992e-07
B. Bonferroni correction calculations
			milk traits		5
			component traits		16
			Significance level		0.05
					0.000625
C. Chi-squared calculations for all trait pairs with overlap
			Obs				Exp				SumsSq
Trait1	Trait2		T1&T2	T1	T2	TOTAL	T1&T2	T1notT2	T2notT1	nT1nT2	T1&T2	T1notT2	T2notT1	nT1nT2	chisq	Pval
FY	basicMins6	Ca	1.4	2	200	10015.8	0.0399369	1.96006	199.96	9813.84	46.3174	0.943731	0.00925071	0.000188486	47.2705	6.1835e-12	sig
FY	basicMins12	S	1	2	200	10015.8	0.0399369	1.96006	199.96	9813.84	23.0794	0.470251	0.00460953	9.39205e-05	23.5544	1.21432e-06	sig
FY	protein5	bLG	1	2	200	10015.8	0.0399369	1.96006	199.96	9813.84	23.0794	0.470251	0.00460953	9.39205e-05	23.5544	1.21432e-06	sig
FY	protein6	kCN	0.8	2	200	10015.8	0.0399369	1.96006	199.96	9813.84	14.4652	0.294733	0.00288906	5.88654e-05	14.7629	0.000121911	sig
MY	basicMins6	Ca	1	2	200	10015.8	0.0399369	1.96006	199.96	9813.84	23.0794	0.470251	0.00460953	9.39205e-05	23.5544	1.21432e-06	sig
MY	basicMins11	P	1.6	2	200	10015.8	0.0399369	1.96006	199.96	9813.84	60.9411	1.24169	0.0121714	0.000247996	62.1952	3.1105e-15	sig
MY	basicMins12	S	0.8	2	200	10015.8	0.0399369	1.96006	199.96	9813.84	14.4652	0.294733	0.00288906	5.88654e-05	14.7629	0.000121911	sig
MY	protein5	bLG	1	2	200	10015.8	0.0399369	1.96006	199.96	9813.84	23.0794	0.470251	0.00460953	9.39205e-05	23.5544	1.21432e-06	sig
MY	protein6	kCN	2	2	200	10015.8	0.0399369	1.96006	199.96	9813.84	96.1979	1.96006	0.0192131	0.000391472	98.1776	3.82491e-23	sig
PY	basicMins6	Ca	2	2	200	10015.8	0.0399369	1.96006	199.96	9813.84	96.1979	1.96006	0.0192131	0.000391472	98.1776	3.82491e-23	sig
PY	basicMins11	P	0.8	2	200	10015.8	0.0399369	1.96006	199.96	9813.84	14.4652	0.294733	0.00288906	5.88654e-05	14.7629	0.000121911	sig
PY	basicMins12	S	1.6	2	200	10015.8	0.0399369	1.96006	199.96	9813.84	60.9411	1.24169	0.0121714	0.000247996	62.1952	3.1105e-15	sig
PY	protein5	bLG	1	2	200	10015.8	0.0399369	1.96006	199.96	9813.84	23.0794	0.470251	0.00460953	9.39205e-05	23.5544	1.21432e-06	sig
PY	protein6	kCN	1.8	2	200	10015.8	0.0399369	1.96006	199.96	9813.84	77.5679	1.58047	0.0154922	0.000315659	79.1642	5.71566e-19	sig
F%	basicMins5	lac%	1.2	2	200	10015.8	0.0399369	1.96006	199.96	9813.84	33.6968	0.686583	0.00673008	0.000137127	34.3903	4.50973e-09	sig
F%	basicMins6	Ca	1.8	2	200	10015.8	0.0399369	1.96006	199.96	9813.84	77.5679	1.58047	0.0154922	0.000315659	79.1642	5.71566e-19	sig
F%	basicMins11	P	1.8	2	200	10015.8	0.0399369	1.96006	199.96	9813.84	77.5679	1.58047	0.0154922	0.000315659	79.1642	5.71566e-19	sig
F%	basicMins12	S	1.6	2	200	10015.8	0.0399369	1.96006	199.96	9813.84	60.9411	1.24169	0.0121714	0.000247996	62.1952	3.1105e-15	sig
F%	protein1	lacP	1.6	2	200	10015.8	0.0399369	1.96006	199.96	9813.84	60.9411	1.24169	0.0121714	0.000247996	62.1952	3.1105e-15	sig
F%	protein5	bLG	1	2	200	10015.8	0.0399369	1.96006	199.96	9813.84	23.0794	0.470251	0.00460953	9.39205e-05	23.5544	1.21432e-06	sig
F%	protein6	kCN	0.8	2	200	10015.8	0.0399369	1.96006	199.96	9813.84	14.4652	0.294733	0.00288906	5.88654e-05	14.7629	0.000121911	sig
P%	basicMins5	lac%	1.4	2	200	10015.8	0.0399369	1.96006	199.96	9813.84	46.3174	0.943731	0.00925071	0.000188486	47.2705	6.1835e-12	sig
P%	basicMins6	Ca	1.6	2	200	10015.8	0.0399369	1.96006	199.96	9813.84	60.9411	1.24169	0.0121714	0.000247996	62.1952	3.1105e-15	sig
P%	basicMins11	P	1.6	2	200	10015.8	0.0399369	1.96006	199.96	9813.84	60.9411	1.24169	0.0121714	0.000247996	62.1952	3.1105e-15	sig
P%	basicMins12	S	1.4	2	200	10015.8	0.0399369	1.96006	199.96	9813.84	46.3174	0.943731	0.00925071	0.000188486	47.2705	6.1835e-12	sig
P%	protein1	lacP	0.8	2	200	10015.8	0.0399369	1.96006	199.96	9813.84	14.4652	0.294733	0.00288906	5.88654e-05	14.7629	0.000121911	sig
P%	protein3	IgG	1	2	200	10015.8	0.0399369	1.96006	199.96	9813.84	23.0794	0.470251	0.00460953	9.39205e-05	23.5544	1.21432e-06	sig
P%	protein6	kCN	2	2	200	10015.8	0.0399369	1.96006	199.96	9813.84	96.1979	1.96006	0.0192131	0.000391472	98.1776	3.82491e-23	sig
stature	basicMins5	lac%	0.4	2	200	10015.8	0.0399369	1.96006	199.96	9813.84	3.24626	0.0661435	0.000648357	1.32105e-05	3.31306	0.0687313
